# Supplementary material for: Prognostic Value of Preoperative Assessment of Left Ventricular Function in Patients Undergoing Percutaneous Coronary Intervention
Source: Rev Cardiovasc Med. 2023 Mar 6;24(3):80. doi: 10.31083/j.rcm2403080 (PMC11264021; doi:10.31083/j.rcm2403080)
Supplement: Supplementary file 1 [file 2153-8174-24-3-080-s1.zip]

Archive with 3 entries (2 files):
- 2153-8174-24-3-080-s1/
- 2153-8174-24-3-080-s1/PRISMA_2020_checklist.docx
- 2153-8174-24-3-080-s1/Supplementary Material.docx
